# Supplementary material for: College Students’ Feasibility and Acceptability of a Culinary Medicine and Wellness Class and Food Security and Eating Behaviors at a Minority-Serving Institution: A Pilot Study
Source: Nutrients. 2025 Jul 17;17(14):2336. doi: 10.3390/nu17142336 (PMC12297996; doi:10.3390/nu17142336)
Supplement: Supplementary file 1 [file nutrients-17-02336-s001.zip]

Archive with 1 entries (1 files):
- nutrients-3677645-supplementary-done.pdf
